# Supplementary material for: Untangling Genomes of Novel Planctomycetal and Verrucomicrobial Species from Monterey Bay Kelp Forest Metagenomes by Refined Binning
Source: Front Microbiol. 2017 Mar 29;8:472. doi: 10.3389/fmicb.2017.00472 (PMC5372823; doi:10.3389/fmicb.2017.00472)
Supplement: Supplementary file 1 [file Table1.XLS]

## Sheet: Sheet2
Supplementary Table 1. Overview of the total preliminary bins obtained from the combined KelpAB metagenome assembly prior to processing.
Bin Id	Predominant phylum	Predominant class	Predominant family	Checkm statistics					average coverage			Relative proportion within binned metagenome (based on coverage x bin size)			→	Processed PVC bin (if any)
				Completenessa	Contaminationb	Strain heterogeneityc	“adjusted” Contaminationd	bin size (Mbp)	kelpA	kelpB	kelpAB	kelpA	kelpB	kelpAB		resulting processed PVC bin(s)	CheckM taxonomic placement (family level)	CheckM most closely related genus	notes
preliminary bin 001	Proteobacteria	Gammaproteobacteria	Pseudoalteromonadaceae	12.42	0.59	20	0.472	0.29548	0.06	686.29	686.35	1.07906e-05	0.0787139	0.0480664
preliminary bin 002	Proteobacteria	Gammaproteobacteria	Pseudoalteromonadaceae	22.62	0	0	0	0.606929	0.02	459.99	460.01	7.3881e-06	0.108368	0.0661718
preliminary bin 003	Proteobacteria	Gammaproteobacteria	Pseudoalteromonadaceae	11.21	1.72	100	0	0.685119	0.03	308.52	308.55	1.25098e-05	0.0820475	0.0501025
preliminary bin 004	NA	NA	NA	4.17	8.33	100	0	0.747544	0.25	216.75	217	0.000113747	0.0628944	0.0384472
preliminary bin 005	Proteobacteria	Gammaproteobacteria	Pseudoalteromonadaceae	8.61	0.86	100	0	0.178559	0.01	198.65	198.66	1.08679e-06	0.0137685	0.00840737
preliminary bin 006	NA	NA	NA	8.33	0	0	0	0.92939	0.01	153.02	153.03	5.65669e-06	0.0552029	0.0337087
preliminary bin 007	NA	NA	NA	0	0	0	0	0.628594	0.01	203.8	203.81	3.82591e-06	0.0497268	0.0303643
preliminary bin 008	NA	NA	NA	0	0	0	0	0.20739	0.01	105.57	105.58	1.26227e-06	0.00849854	0.00518964
preliminary bin 009	NA	NA	NA	4.17	0	0	0	0.20687	0	92.71	92.71	0	0.00744458	0.00454561
preliminary bin 010	NA	NA	NA	0	0	0	0	0.422797	0.01	76.52	76.53	2.57334e-06	0.0125581	0.00766887
preliminary bin 011	Proteobacteria	Gammaproteobacteria	Pseudoalteromonadaceae	4.48	1	100	0	0.132772	1.47	132.84	134.31	0.000118792	0.00684623	0.00422652
preliminary bin 012	NA	NA	NA	0	0	0	0	1.0277	0.01	59.67	59.68	6.25503e-06	0.0238033	0.0145366
preliminary bin 013	Proteobacteria	Gammaproteobacteria	Pseudoalteromonadaceae	27.34	11.86	65.62	4.07747	1.66653	0.11	44.5	44.61	0.000111576	0.0287865	0.0176203
preliminary bin 014	Proteobacteria	Gammaproteobacteria	Pseudoalteromonadaceae	100	53.92	44.33	30.0173	6.05083	0.01	22.14	22.15	3.68281e-05	0.0520006	0.0317655
preliminary bin 015	Proteobacteria	Gammaproteobacteria	Moraxellaceae	93.97	68.93	30.92	47.6168	3.55806	0.64	18.92	19.56	0.00138598	0.0261306	0.0164949
preliminary bin 016	Proteobacteria	Gammaproteobacteria	NA	87.82	13.32	46.15	7.17282	3.16073	0.67	17.1	17.77	0.00128892	0.0209797	0.013312
preliminary bin 017	Proteobacteria	Gammaproteobacteria	Moraxellaceae	71.77	62.51	66.36	21.0284	2.43261	3.21	12.61	15.82	0.00475271	0.011907	0.00912107
preliminary bin 018	Planctomycetes	Planctomycetia	Planctomycetaceae	98.65	25.53	90.62	2.39471	6.39293	1.87	12.08	13.95	0.00727623	0.0299766	0.0211369	→	Planctomycetes bin 1	Planctomycetaceae	Rhodopirellula
preliminary bin 019	Bacteroidetes	Flavobacteriia	Flavobacteriaceae	80.18	36.84	100	0	2.99235	0	11.94	11.94	0	0.0138686	0.00846809
preliminary bin 020	Bacteroidetes	Flavobacteriia	Flavobacteriaceae	79.31	23.66	11.7	20.8918	5.71814	0.03	13.03	13.06	0.00010441	0.0289211	0.0176997
preliminary bin 021	Proteobacteria	Gammaproteobacteria	Psychromonadaceae	73.15	36.54	89.66	3.77824	3.32834	0.07	10.68	10.75	0.000141805	0.0137979	0.00848016
preliminary bin 022	Proteobacteria	Gammaproteobacteria	Moraxellaceae	61.78	37.93	100	0	3.68383	0.25	9.85	10.1	0.000560538	0.0140848	0.00881839
preliminary bin 023	Proteobacteria	Gammaproteobacteria	Moraxellaceae	49.84	23.04	94.74	1.2119	2.42576	1.35	8	9.35	0.00199318	0.00753274	0.0053756
preliminary bin 024	Proteobacteria	Gammaproteobacteria	Psychromonadaceae	31.95	10.34	100	0	3.86269	0.02	7.39	7.41	4.70203e-05	0.0110803	0.00678385
preliminary bin 025	Proteobacteria	Gammaproteobacteria	Psychromonadaceae	93.75	53.05	31.25	36.4719	3.31266	1.05	10.5	11.55	0.00211705	0.0135015	0.00906833
preliminary bin 026	Proteobacteria	Gammaproteobacteria	Pseudoalteromonadaceae	44.98	21.55	100	0	3.44978	0.07	7.68	7.75	0.000146979	0.0102842	0.00633667
preliminary bin 027	Proteobacteria	Gammaproteobacteria	NA	51.12	46.13	82.51	8.06814	2.75074	0.15	5.44	5.59	0.000251134	0.0058085	0.00364443
preliminary bin 028	Proteobacteria	Gammaproteobacteria	Psychromonadaceae	44.98	37.93	86	5.3102	6.097	0.02	5.46	5.48	7.42183e-05	0.0129219	0.0079189
preliminary bin 029	Proteobacteria	Gammaproteobacteria	Moraxellaceae	29.66	32.76	100	0	2.80221	0.4	6.64	7.04	0.000682221	0.00722245	0.00467564
preliminary bin 030	Proteobacteria	Gammaproteobacteria	Psychromonadaceae	5.17	0	0	0	0.798919	0.66	5.89	6.55	0.000320931	0.00182656	0.00124026
preliminary bin 031	Proteobacteria	Gammaproteobacteria	Shewanellaceae	35.96	61.23	33.33	40.822	0.669039	0.16	5.08	5.24	6.51532e-05	0.00131926	0.000830904
preliminary bin 032	Proteobacteria	Gammaproteobacteria	Pseudoalteromonadaceae	20.69	15.52	100	0	0.929104	0.3	5.41	5.71	0.000169649	0.00195109	0.00125739
preliminary bin 033	Proteobacteria	Gammaproteobacteria	Psychromonadaceae	84.72	48.08	92.96	3.38483	3.05113	15.37	3.48	18.85	0.0285429	0.0041215	0.0136314
preliminary bin 034	Proteobacteria	Gammaproteobacteria	Moraxellaceae	35.5	15.52	100	0	3.07654	0.35	4.76	5.11	0.000655383	0.00568441	0.00372607
preliminary bin 035	Proteobacteria	Gammaproteobacteria	Moraxellaceae	26.33	24.14	100	0	1.31167	0.4	5.23	5.63	0.000319337	0.00266283	0.00175026
preliminary bin 036	Proteobacteria	Gammaproteobacteria	Pseudoalteromonadaceae	12.07	5.17	75	1.2925	1.04892	0.2	4.43	4.63	0.000127684	0.00180368	0.00115104
preliminary bin 037	Proteobacteria	Gammaproteobacteria	Pseudoalteromonadaceae	25	10.34	71.43	2.95414	1.82059	0.27	4.32	4.59	0.000299186	0.0030529	0.00198058
preliminary bin 038	NA	NA	NA	16.67	8.33	100	0	3.01526	0.27	4.79	5.06	0.000495511	0.00560629	0.00361612
preliminary bin 039	Proteobacteria	Gammaproteobacteria	Pseudoalteromonadaceae	15.52	15.52	86.67	2.06882	3.73446	0.2	4.37	4.57	0.000454592	0.00633468	0.00404494
preliminary bin 040	Proteobacteria	Gammaproteobacteria	Thiotrichaceae	92.95	30.73	26.89	22.4667	4.2549	2.99	4.93	7.92	0.00774329	0.0081424	0.00798698
preliminary bin 041	Bacteroidetes	Flavobacteriia	Flavobacteriaceae	93.5	21.22	7.89	19.5457	3.40116	0.47	5.42	5.89	0.000972947	0.00715553	0.00474799
preliminary bin 042	Proteobacteria	Gammaproteobacteria	Moraxellaceae	25.86	10.34	100	0	1.55237	0.27	4.35	4.62	0.000255107	0.0026212	0.00169983
preliminary bin 043	Proteobacteria	Gammaproteobacteria	Shewanellaceae	68.77	25.44	10.53	22.7612	5.0766	0.06	4.98	5.04	0.000185391	0.00981337	0.00606417
preliminary bin 044	Proteobacteria	Gammaproteobacteria	NA	16.54	17.55	88.24	2.06388	4.09335	0.24	4.32	4.56	0.000597937	0.00686403	0.00442397
preliminary bin 045	NA	NA	NA	4.17	12.5	50	6.25	3.9506	0.23	3.96	4.19	0.000553039	0.00607259	0.00392324
preliminary bin 046	Proteobacteria	Gammaproteobacteria	NA	4.77	1.41	42.11	0.816249	0.134631	0.11	3.74	3.85	9.01369e-06	0.000195449	0.00012285
preliminary bin 047	Proteobacteria	Gammaproteobacteria	NA	9.15	0.31	0	0.31	0.114844	0.3	3.54	3.84	2.09698e-05	0.000157807	0.000104522
preliminary bin 048	Proteobacteria	Gammaproteobacteria	NA	64.59	48.2	8.06	44.3151	5.20941	0.12	3.04	3.16	0.000380482	0.00614721	0.00390161
preliminary bin 049	Proteobacteria	Gammaproteobacteria	Psychromonadaceae	33.23	20.1	76.92	4.63908	0.397497	6.03	1.54	7.57	0.00145887	0.000237613	0.000713178
preliminary bin 050	Proteobacteria	Gammaproteobacteria	NA	22.88	12.51	25	9.3825	0.143902	0.32	3.44	3.76	2.80273e-05	0.00019215	0.00012824
preliminary bin 051	Proteobacteria	Alphaproteobacteria	NA	66.45	28.01	1.54	27.5786	5.96258	0.1	2.97	3.07	0.00036291	0.00687395	0.00433851
preliminary bin 052	k__Bacteria	NA	NA	63.01	43	8.85	39.1945	3.06391	0.11	3.44	3.55	0.000205132	0.0040912	0.00257794
preliminary bin 053	Actinobacteria	Actinobacteria	NA	76.72	61.2	57.14	26.2303	4.5279	0.98	3.3	4.28	0.00270077	0.00579998	0.00459313
preliminary bin 054	Proteobacteria	Gammaproteobacteria	NA	4.4	1.34	34	0.8844	0.22545	0.35	2.98	3.33	4.80267e-05	0.000260785	0.000177935
preliminary bin 055	Proteobacteria	Gammaproteobacteria	NA	64.25	55.17	21.57	43.2698	7.33252	0.1	3.12	3.22	0.000446291	0.00888022	0.00559599
preliminary bin 056	Proteobacteria	Gammaproteobacteria	Psychromonadaceae	23.19	8.02	97.14	0.229372	0.501963	10.41	1.33	11.74	0.00318044	0.000259143	0.00139671
preliminary bin 057	Bacteroidetes	NA	NA	34.98	20.69	21.05	16.3348	7.46974	0.15	3.15	3.3	0.000681964	0.00913339	0.00584235
preliminary bin 058	Planctomycetes	Planctomycetia	Planctomycetaceae	11.06	0.16	0	0.16	2.19072	0.73	2.79	3.52	0.000973364	0.00237251	0.00182767	→	Planctomycetes bin 7	Planctomycetaceae	Rhodopirellula
preliminary bin 059	Proteobacteria	Epsilonproteobacteria	NA	86.55	17.92	13.79	15.4488	2.94675	1.63	3.12	4.75	0.00292345	0.00356873	0.00331745
preliminary bin 060	Planctomycetes	Planctomycetia	Planctomycetaceae	62.12	48.15	22.22	37.4511	4.92684	0.29	2.27	2.56	0.000869622	0.0043412	0.00298934	→	Planctomycetes bin 2	Planctomycetaceae	Rhodopirellula	Was split into to sub-bins based on Coverage-covariance
															→	Planctomycetes bin 5	Planctomycetaceae	Rhodopirellula
preliminary bin 061	Proteobacteria	Gammaproteobacteria	NA	93.12	35.27	6.12	33.1115	4.5583	0.15	2.64	2.79	0.000416158	0.00467114	0.00301422
preliminary bin 062	Proteobacteria	Gammaproteobacteria	Vibrionaceae	55.27	30.19	11.76	26.6397	1.2998	0.26	2.69	2.95	0.00020569	0.0013572	0.000908794
preliminary bin 063	Proteobacteria	Gammaproteobacteria	Thiotrichaceae	41.01	8.28	1.27	8.17484	1.74843	0.12	2.78	2.9	0.000127701	0.00188673	0.00120175
preliminary bin 064	Actinobacteria	Actinobacteria	NA	59.98	37.07	38.89	22.6535	3.93671	1.54	2.54	4.08	0.00368993	0.00388135	0.00380681
preliminary bin 065	Proteobacteria	Alphaproteobacteria	NA	88.28	40.88	2	40.0624	2.47908	0.13	3.01	3.14	0.000196155	0.0028965	0.00184496
preliminary bin 066	Proteobacteria and Planctomycetes	NA	NA	45.36	19.89	14.04	17.0974	4.16987	0.43	2.18	2.61	0.00109133	0.00352854	0.00257947	→	Planctomycetes bin 4	Planctomycetaceae	Rhodopirellula	Proteobacterial scaffolds were filtered from the dataset
preliminary bin 067	Bacteroidetes	Flavobacteriia	Flavobacteriaceae	55.48	9.37	14.93	7.97106	2.12973	0.32	2.56	2.88	0.000414801	0.00211632	0.00145374
preliminary bin 068	Planctomycetes	Planctomycetia	Planctomycetaceae	35.37	19.92	19.05	16.1252	3.02299	0.39	2.21	2.6	0.000717572	0.00259325	0.00186285	→	Planctomyycetes bin 6	Planctomycetaceae	Rhodopirellula
preliminary bin 069	Proteobacteria	Epsilonproteobacteria	NA	95.93	5.49	64.71	1.93742	2.558	11.56	2.1	13.66	0.017998	0.00208514	0.0082817
preliminary bin 070	Bacteroidetes	Flavobacteriia	Flavobacteriaceae	91.38	16.54	16	13.8936	3.28493	11.04	2.24	13.28	0.0220729	0.00285621	0.0103393
preliminary bin 071	Planctomycetes	Planctomycetia	Planctomycetaceae	68.11	42.77	13.54	36.9789	5.08059	0.95	1.96	2.91	0.00293766	0.00386532	0.00350409	→	Planctomycetes bin 3	Planctomycetaceae	Rhodopirellula
preliminary bin 072	Proteobacteria	Alphaproteobacteria	Hyphomonadaceae	54.46	23.98	29.52	16.9011	1.76138	0.38	1.95	2.33	0.000407383	0.00133323	0.000972698
preliminary bin 073	Bacteroidetes	Flavobacteriia	Flavobacteriaceae	68.32	26.12	36.78	16.5131	2.22024	1.08	1.99	3.07	0.00145945	0.00171502	0.0016155
preliminary bin 074	Verrucomicrobia	Verrucomicrobiae	Verrucomicrobiaceae	42.43	9.01	76.19	2.14528	1.44382	0.39	1.83	2.22	0.000342723	0.00102561	0.000759687	→	Verrucomicrobia bin 2	Verrucomicrobiaceae	Rubritalea
preliminary bin 075	NA	NA	NA	4.17	4.17	100	0	3.97247	7.94	1.29	9.23	0.0191975	0.00198914	0.0086902
preliminary bin 076	Proteobacteria	Alphaproteobacteria	Hyphomonadaceae	50.53	22.63	22.66	17.502	2.11273	0.45	1.82	2.27	0.000578657	0.00149256	0.00113668
preliminary bin 077	Proteobacteria	Gammaproteobacteria	Psychromonadaceae	22.76	9.66	58.33	4.02532	2.58778	7.35	0.77	8.12	0.0115766	0.000773453	0.00498025
preliminary bin 078	Proteobacteria	Alphaproteobacteria	NA	80.25	44.91	25.33	33.5343	3.23611	1.14	1.41	2.55	0.0022454	0.00177116	0.00195583
preliminary bin 079	Proteobacteria	Gammaproteobacteria	Psychromonadaceae	17.29	13.24	69.1	4.09116	0.344539	9.26	0.36	9.62	0.00194184	4.81456e-05	0.000785564
preliminary bin 080	Proteobacteria	Alphaproteobacteria	Rhodobacteraceae	65.2	23.59	14.89	20.0774	2.80549	3.35	1.28	4.63	0.00572029	0.00139391	0.00307863
preliminary bin 081	Proteobacteria	Gammaproteobacteria	NA	70.29	60.16	4.51	57.4468	4.21244	2.91	1.2	4.11	0.00746091	0.00196215	0.0041034
preliminary bin 082	Planctomycetes	Planctomycetia	Planctomycetaceae	37.96	2.84	0	2.84	2.97587	2.09	0.82	2.91	0.00378551	0.000947203	0.00205246	→	Planctomycetes bin 8	Planctomycetaceae	Planctomyces
preliminary bin 083	Proteobacteria	Gammaproteobacteria	Oceanospirillaceae	43.97	17.27	29.91	12.1045	2.51158	3.21	0.42	3.63	0.00490701	0.000409461	0.00216083
preliminary bin 084	Proteobacteria	Gammaproteobacteria	Oceanospirillaceae	63.02	16.1	84.21	2.54219	2.96267	26.59	0.03	26.62	0.0479475	3.45001e-05	0.0186922
preliminary bin 085	Proteobacteria	Gammaproteobacteria	Pseudoalteromonadaceae	57.37	19.83	13.33	17.1867	5.02862	8.9	0.26	9.16	0.0272398	0.000507503	0.0109172
preliminary bin 086	Proteobacteria	Gammaproteobacteria	Oceanospirillaceae	64.76	19.43	16.24	16.2746	3.06589	3.66	0.43	4.09	0.00682972	0.000511731	0.002972
preliminary bin 087	Proteobacteria	Gammaproteobacteria	Psychromonadaceae	60.34	18.97	33.33	12.6473	4.10578	14.96	0.41	15.37	0.0373845	0.000653424	0.0149568
preliminary bin 088	Proteobacteria	Gammaproteobacteria	NA	60.3	11.33	4.44	10.8269	2.12903	3.5	0.34	3.84	0.00453539	0.000280981	0.00193768
preliminary bin 089	Proteobacteria	Gammaproteobacteria	Psychromonadaceae	15.47	3.45	0	3.45	5.33878	3.86	0.29	4.15	0.0125428	0.000600974	0.00525119
preliminary bin 090	Bacteroidetes	Flavobacteriia	Flavobacteriaceae	63.16	61.4	64.52	21.7847	4.19083	3.97	0.35	4.32	0.0101264	0.000569357	0.00429094
preliminary bin 091	k__Bacteria (root)	NA	NA	44.28	9.48	37.5	5.925	2.31745	3.04	0.28	3.32	0.00428795	0.000251875	0.00182355
preliminary bin 092	Bacteroidetes	Flavobacteriia	Flavobacteriaceae	17.52	0.69	50	0.345	0.625145	3.42	0.3	3.72	0.00130128	7.27977e-05	0.000551178
preliminary bin 093	Bacteroidetes	Flavobacteriia	Flavobacteriaceae	26.83	4.39	66.67	1.46319	2.96657	3.83	0.31	4.14	0.00691541	0.00035697	0.00291087
preliminary bin 094	Proteobacteria	Gammaproteobacteria	Oceanospirillaceae	100	33.46	37.76	20.8255	4.17416	30.62	0.26	30.88	0.0777927	0.000421267	0.0305502
preliminary bin 095	Proteobacteria	Gammaproteobacteria	Psychromonadaceae	54.5	18.13	26.09	13.3999	3.91312	3.52	0.27	3.79	0.0083836	0.000410112	0.00351504
preliminary bin 096	Bacteroidetes	Flavobacteriia	Flavobacteriaceae	69.8	28.16	81.18	5.29971	2.92492	26.53	0.16	26.69	0.0472298	0.000181656	0.0185025
preliminary bin 097	Bacteroidetes	Flavobacteriia	Flavobacteriaceae	72.21	18.33	26.67	13.4414	4.17365	8.86	0.22	9.08	0.0225068	0.000356414	0.00898193
preliminary bin 098	Bacteroidetes	Flavobacteriia	Flavobacteriaceae	55.87	29.67	9.76	26.7742	1.82798	3.46	0.23	3.69	0.00384958	0.000163198	0.0015987
preliminary bin 099	Bacteroidetes	Flavobacteriia	Flavobacteriaceae	12.04	2.07	100	0	0.107722	3.78	0.24	4.02	0.000247834	1.00353e-05	0.000102636
preliminary bin 100	Bacteroidetes	Flavobacteriia	Flavobacteriaceae	10.24	1.29	30	0.903	0.442556	3.35	0.24	3.59	0.000902356	4.12283e-05	0.000376557
preliminary bin 101	Bacteroidetes	Flavobacteriia	Flavobacteriaceae	3.22	0	0	0	0.233256	4.16	0.18	4.34	0.000590596	1.62975e-05	0.000239933
preliminary bin 102	Proteobacteria	Gammaproteobacteria	Halomonadaceae	97.27	61.88	84.38	9.66566	5.9143	8.21	0.17	8.38	0.0295536	0.000390273	0.0117467
preliminary bin 103	Bacteroidetes	Flavobacteriia	Flavobacteriaceae	48.37	41.2	52.38	19.6194	2.2402	4.27	0.15	4.42	0.00582211	0.000130435	0.00234681
preliminary bin 104	Proteobacteria	Epsilonproteobacteria	Campylobacteraceae	35.85	13.79	11.11	12.2579	4.59213	4.63	0.15	4.78	0.0129408	0.000267376	0.00520248
preliminary bin 105	Bacteroidetes	Flavobacteriia	Flavobacteriaceae	54.39	28.95	39.39	17.5466	2.16032	4.17	0.14	4.31	0.00548301	0.000117398	0.0022068
preliminary bin 106	Proteobacteria	Epsilonproteobacteria	Campylobacteraceae	1.44	0	0	0	0.368281	3.69	0.14	3.83	0.000827123	2.00135e-05	0.000334307
preliminary bin 107	Proteobacteria	Gammaproteobacteria	Psychromonadaceae	55.17	25	78.95	5.2625	2.92837	12.45	0.08	12.53	0.0221901	9.0935e-05	0.0086965
preliminary bin 108	Proteobacteria	Gammaproteobacteria	Psychromonadaceae	61.65	16.97	44.23	9.46417	2.22546	10.37	0.08	10.45	0.0140464	6.91077e-05	0.00551195
preliminary bin 109	Bacteroidetes	Flavobacteriia	Flavobacteriaceae	10.34	5.17	75	1.2925	0.749084	11.28	0.05	11.33	0.00514285	1.45384e-05	0.00201154
preliminary bin 110	Proteobacteria	Gammaproteobacteria	Psychromonadaceae	50	26.72	54.17	12.2458	4.33321	4.12	0.09	4.21	0.010866	0.00015138	0.00432374
preliminary bin 111	Proteobacteria	Gammaproteobacteria	Psychromonadaceae	38.28	14.14	62.5	5.3025	4.77684	10.16	0.06	10.22	0.0295392	0.000111252	0.0115707
preliminary bin 112	Bacteroidetes	Flavobacteriia	Flavobacteriaceae	8.62	0	0	0	0.118623	18.93	0.05	18.98	0.00136673	2.30226e-06	0.000533621
preliminary bin 113	NA	NA	NA	31.25	45.83	100	0	3.49594	8.15	0.03	8.18	0.0173415	4.071e-05	0.00677775
preliminary bin 114	Bacteroidetes	Flavobacteriia	Flavobacteriaceae	28.45	12.93	44.44	7.18391	3.80558	12.68	0.05	12.73	0.0293701	7.38596e-05	0.011482
preliminary bin 115	Bacteroidetes	Flavobacteriia	Flavobacteriaceae	18.68	1.72	100	0	1.57297	14.67	0.04	14.71	0.0140448	2.44228e-05	0.00548405
preliminary bin 116	NA	NA	NA	0	0	0	0	0.305032	16.83	0.06	16.89	0.0031246	7.10416e-06	0.00122108
preliminary bin 117	Proteobacteria	Alphaproteobacteria	Rhodobacteraceae	35.97	34.14	58.49	14.1715	2.35701	4.18	0.03	4.21	0.00599655	2.74472e-05	0.00235185
preliminary bin 118	Bacteroidetes	Flavobacteriia	Flavobacteriaceae	66.14	29.82	28.57	21.3004	3.74167	18.94	0.05	18.99	0.043133	7.26191e-05	0.0168406
preliminary bin 119	Proteobacteria	Gammaproteobacteria	Oceanospirillaceae	44.98	39.66	100	0	4.32001	9.7	0.01	9.71	0.0255047	1.67687e-05	0.00994196
preliminary bin 120	Proteobacteria	Alphaproteobacteria	Rhodobacteraceae	19.04	13.71	50	6.855	2.56544	5.83	0.02	5.85	0.00910323	1.99163e-05	0.00355702
preliminary bin 121	Proteobacteria	Alphaproteobacteria	Rhodobacteraceae	95.76	45.44	82.38	8.00653	4.81165	9.64	0.02	9.66	0.0282316	3.73542e-05	0.0110164
preliminary bin 122	Proteobacteria	Alphaproteobacteria	Rhodobacteraceae	9.22	9.75	72.09	2.72122	0.152049	12.77	0.01	12.78	0.00118179	5.902e-07	0.000460556
preliminary bin 123	Proteobacteria	Alphaproteobacteria	Rhodobacteraceae	90.36	80.57	76.04	19.3046	5.41546	11.3	0.01	11.31	0.0372459	2.10209e-05	0.0145166
preliminary bin 124	Verrucomicrobia	Verrucomicrobiae	Verrucomicrobiaceae	69.96	3.44	37.5	2.15	2.64288	4.48	0.01	4.49	0.00720643	1.02587e-05	0.00281249	→	Verrucomicrobia bin 1	Verrucomicrobiaceae	Rubritalea
preliminary bin 125	Proteobacteria	Alphaproteobacteria	Rhodobacteraceae	11.29	0.63	33.33	0.420021	1.13253	8.89	0.01	8.9	0.00612797	4.39609e-06	0.00238896
preliminary bin 126	Proteobacteria	Alphaproteobacteria	Rhodobacteraceae	25.53	10.97	47.06	5.80752	3.18846	5.14	0.01	5.15	0.0099749	1.23765e-05	0.00389185
preliminary bin 127	Proteobacteria	Alphaproteobacteria	Rhodobacteraceae	6.74	0.48	50	0.24	0.922135	13.63	0.01	13.64	0.00764989	3.5794e-06	0.0029811
preliminary bin 128	Proteobacteria	Alphaproteobacteria	Rhodobacteraceae	29.25	12.6	74.47	3.21678	1.67748	7.45	0	7.45	0.00760638	0	0.00296197
preliminary bin 129	Proteobacteria	Alphaproteobacteria	Rhodobacteraceae	41.38	31.9	68.75	9.96875	3.78843	6.97	0	6.97	0.0160715	0	0.00625836
preliminary bin 130	Proteobacteria	Alphaproteobacteria	Rhodobacteraceae	26.47	12.83	47.46	6.74088	0.213201	10.91	0	10.91	0.00141572	0	0.000551292
preliminary bin 131	Proteobacteria	Gammaproteobacteria	Halomonadaceae	24.37	11.6	64.95	4.0658	1.35444	6.67	0	6.67	0.00549859	0	0.00214119
preliminary bin 132	Proteobacteria	Alphaproteobacteria	Rhodobacteraceae	6.03	5.17	25	3.8775	0.512583	13.08	0.01	13.09	0.00408072	1.98967e-06	0.00159027
preliminary bin 133	Proteobacteria	Alphaproteobacteria	Rhodobacteraceae	74.01	18.1	16.67	15.0827	3.80508	13.76	0	13.76	0.0318674	0	0.0124094
preliminary bin 134	Proteobacteria	Alphaproteobacteria	Rhodobacteraceae	70.22	66.85	60.29	26.5461	7.14356	4.87	0	4.87	0.0211743	0	0.0082454
preliminary bin 135	NA	NA	NA	20.83	20.83	50	10.415	2.82956	5.67	0	5.67	0.00976488	0	0.00380251
preliminary bin 136	Proteobacteria	Alphaproteobacteria	Rhodobacteraceae	45.69	26.72	86.96	3.48429	3.22161	6.17	0	6.17	0.0120982	0	0.00471114
a Completeness is based on the number of presumed single copy marker genes found within each bin
b “Contamination” is based on the fraction of (presumed single copy) marker genes which occur multiple times within the bin
c “strain heterogeneity” is based on the fraction of “contaminating” marker genes (occurring more than once), which display a sequence identity of > 90% (and therefore may simply represent gene duplication)
d “adjusted contamination” represents the remaining fraction of “contaminating” multi-copy marker genes after substracting homologs with > 90 % Seqeunce identity (“strain heterogenity”)
NA = Not assigned
