# Supplementary material for: Untangling Genomes of Novel Planctomycetal and Verrucomicrobial Species from Monterey Bay Kelp Forest Metagenomes by Refined Binning
Source: Front Microbiol. 2017 Mar 29;8:472. doi: 10.3389/fmicb.2017.00472 (PMC5372823; doi:10.3389/fmicb.2017.00472)
Supplement: Supplementary file 2 [file Table2.XLS]

## Sheet: Sheet2
Supplementary Table 2. Overview of almost full-length 16S rRNA genes extracted or reconstructed from the metagenomic shotgun sequencing datasets. Relative abundances and taxonomic classifications, obtained using the LCA approach implemented in SINA (www.arb-silva.de/aligner/), are provided.
Approach	Sequence name	LCA taxonomic classification based on SILVA					Average read coverage of encoding scaffold			Relative abundance based on read coverage of encoding scaffold			bps	Notes; Chimera check (DECIPHER)	Metagenomic scaffold and position
		Phylum	Class	Order	Family	Genus	KelpA	KelpB	KelpAB	KelpA	KelpB	KelpAB			Scaffold name	Position	Orientation
Assembly based (extracted from assembled metagenome scaffolds using rnammer)	KelpAB_a1	Planctomycetes	Planctomycetacia	Planctomycetales	Planctomycetaceae	Planctomyces	5.88858	1.75451	7.64309	0.00770496	0.00178345	0.0043724	1203	assoc. with Planctomycetes bin 8; not a chimera	KelpAB_46501	961-2163	-
	KelpAB_a2	Planctomycetes	Planctomycetacia	Planctomycetales	Planctomycetaceae	Blastopirellula	4.91506	6.98021	11.8953	0.00643114	0.00709537	0.00680496	1283	assoc. with Planctomycetes bins 1-7; not a chimera	KelpAB_50279	1-1283	-
	KelpAB_a3	Verrucomicrobia	Verrucomicrobiae	Verrucomicrobiales	Rubritaleaceae	Rubritalea	25.7431	0.314985	26.0581	0.0336838	0.000320181	0.0149071	1521	assoc. with Verrucomicrobia bin 1; not a chimera	KelpAB_32712	640-2160	-
	KelpAB_a4	Proteobacteria	Alphaproteobacteria	Caulobacterales	Hyphomonadaceae	-	2.1943	7.90501	10.0993	0.00287115	0.00803542	0.00577754	1158	not a chimera	KelpAB_143764	1-1158	-
	KelpAB_a5	Proteobacteria	Gammaproteobacteria	Vibrionales	Vibrionaceae	Vibrio	3.18742	17.1732	20.3606	0.0041706	0.0174565	0.0116477	1543	not a chimera	KelpAB_7315	4483-6025	+
	KelpAB_a6	Proteobacteria	Alphaproteobacteria	Rhodobacterales	Rhodobacteraceae	-	81.5222	1.54939	83.0716	0.106668	0.00157495	0.047523	1458	not a chimera	KelpAB_16717	2199-3656	-
	KelpAB_a7	Bacteroidetes	Flavobacteriia	Flavobacteriales	Flavobacteriaceae	Tenacibaculum	8.90326	13.0319	21.9352	0.0116495	0.0132469	0.0125485	1506	not a chimera	KelpAB_26755	830-2335	-
	KelpAB_a8	Proteobacteria	Epsilonproteobacteria	Campylobacterales	Campylobacteraceae	Sulfurospirillum	14.4681	0.795959	15.2641	0.0189309	0.00080909	0.00873216	1499	not a chimera	KelpAB_10014	252-1750	+
	KelpAB_a9	Proteobacteria	Gammaproteobacteria	Chromatiales	Granulosicoccaceae	Granulosicoccus	2.08197	5.11111	7.19308	0.00272417	0.00519543	0.00411497	1301	not a chimera	KelpAB_29912	1-1301	+
	KelpAB_a10	Proteobacteria	Gammaproteobacteria	Alteromonadales	Shewanellaceae	Shewanella	5.10774	131.105	136.212	0.00668326	0.133267	0.0779233	1531	not a chimera	KelpAB_85659	17-1547	+
	KelpAB_a11	Proteobacteria	Gammaproteobacteria	Arenicellales	Arenicellaceae	Arenicella	0.238841	4.80971	5.04855	0.000312513	0.00488906	0.00288814	1277	not a chimera	KelpAB_120974	1-1277	+
	KelpAB_a12	Proteobacteria	Gammaproteobacteria	Oceanospirillales	Oceanospirillaceae	Marinomonas	41.128	43.8358	84.9637	0.0538142	0.0445589	0.0486055	1527	not a chimera	KelpAB_38483	643-2169	-
	KelpAB_a13	Bacteroidetes	Flavobacteriia	Flavobacteriales	Flavobacteriaceae	Formosa	62.8647	3.33379	66.1985	0.0822558	0.00338879	0.0378704	1111	not a chimera	KelpAB_95753	346-1456	+
	KelpAB_a14	Proteobacteria	Alphaproteobacteria	Rhodobacterales	Rhodobacteraceae	Octadecabacter	6.21727	3.43975	9.65702	0.00813504	0.00349649	0.00552452	1454	not a chimera	KelpAB_12646	1827-3280	+
	KelpAB_a15	Proteobacteria	Epsilonproteobacteria	Campylobacterales	Campylobacteraceae	Arcobacter	24.6733	6.75862	31.4319	0.032284	0.00687012	0.0179813	1139	not a chimera	KelpAB_71385	573-1711	-
	KelpAB_a16	Proteobacteria	Gammaproteobacteria	Pseudomonadales	Moraxellaceae	Psychrobacter	111.644	419.111	530.755	0.146082	0.426025	0.303631	1267	not a chimera	KelpAB_122133	4-1270	+
	KelpAB_a17	Bacteroidetes	Flavobacteriia	Flavobacteriales	Flavobacteriaceae	Nonlabens	14.6724	14.5833	29.2557	0.0191982	0.0148239	0.0167364	1514	not a chimera	KelpAB_13305	2424-3937	-
	KelpAB_a18	Actinobacteria	Acidimicrobiia	Acidimicrobiales	Sva0996 marine group	-	2.90474	5.15195	8.05669	0.00380073	0.00523695	0.00460902	1433	not a chimera	KelpAB_46904	1-1433	-
	KelpAB_a19	Bacteroidetes	Flavobacteriia	Flavobacteriales	Flavobacteriaceae	Maribacter	4.69029	0.16177	4.85206	0.00613704	0.000164439	0.00277573	1515	not a chimera	KelpAB_27154	689-2203	+
	KelpAB_a20	Proteobacteria	Alphaproteobacteria	“SAR11 clade”	“Surface 1”	-	0.0842	7.615	7.6992	0.000110172	0.00774063	0.0044045	1463	not a chimera	KelpAB_10172	3221-4683	-
	KelpAB_a21	Cyanobacteria	Cyanobacteria	“Subsection I”	“Family I”	Synechococcus	0.0559963	3.79655	3.85254	7.32687e-05	0.00385918	0.00220394	1474	not a chimera	KelpAB_47248	525-1998	+
	KelpAB_a22	Proteobacteria	Gammaproteobacteria	Oceanospirillales	Oceanospirillaceae	Oleispira	4.75265	25.8242	30.5769	0.00621864	0.0262502	0.0174922	1226	not a chimera	KelpAB_42799	1039-2264	+
	KelpAB_a23	Proteobacteria	Alphaproteobacteria	Rhizobiales	Phyllobacteriaceae	uncultured	3.55259	4.38588	7.93847	0.00464842	0.00445824	0.00454139	1468	not a chimera	KelpAB_18935	824-2291	-
	KelpAB_a24	Proteobacteria	Gammaproteobacteria	Thiotrichales	Thiotrichaceae	Cocleimonas	12.059	11.6985	23.7575	0.0157787	0.0118915	0.013591	1531	not a chimera	KelpAB_47913	384-1914	+
	KelpAB_a25	Proteobacteria	Gammaproteobacteria	Alteromonadales	Colwelliaceae	Colwellia	18.6187	29.2586	47.8773	0.0243618	0.0297413	0.0273893	1110	not a chimera	KelpAB_89983	399-1508	+
	KelpAB_a26	Proteobacteria	Alphaproteobacteria	Rhodobacterales	Rhodobacteraceae	Paracocccus	113.502	0.51057	114.012	0.148512	0.000518993	0.0652234	1451	not a chimera	KelpAB_65505	15-1465	+
	KelpAB_a27	Bacteroidetes	Flavobacteriia	Flavobacteriales	Flavobacteriaceae	Dokdonia	4.38907	5.21576	9.60483	0.00574291	0.00530181	0.00549467	1510	not a chimera	KelpAB_11828	1249-2758	+
	KelpAB_a28	Proteobacteria	Gammaproteobacteria	Thiotrichales	Thiotrichaceae	Leucothrix	5.56856	35.2687	40.8373	0.00728622	0.0358505	0.0233619	1232	not a chimera	KelpAB_97254	213-1444	+
	KelpAB_a29	Proteobacteria	Gammaproteobacteria	Alteromonadales	Moritellaceae	Moritella	10.2578	34.2636	44.5214	0.0134219	0.0348289	0.0254695	1533	not a chimera	KelpAB_11029	712-2244	+
	KelpAB_a30	Proteobacteria	Gammaproteobacteria	Alteromonadales	Alteromonadaceae	Paraglaciecola	3.77617	99.2333	103.009	0.00494096	0.10087	0.0589289	1398	not a chimera	KelpAB_65523	398-1795	-
	KelpAB_a31	Bacteroidetes	Flavobacteriia	Flavobacteriales	Flavobacteriaceae	-	11.7808	0.957581	12.7384	0.0154147	0.000973378	0.0072873	1508	not a chimera	KelpAB_34350	13-1520	-
	KelpAB_a32	Proteobacteria	Alphaproteobacteria	Rhodobacterales	Rhodobacteraceae	Loktanella	127.605	3.1311	130.736	0.166965	0.00318276	0.0747904	1453	not a chimera	KelpAB_91441	28-1480	+
	KelpAB_a33	Proteobacteria	Gammaproteobacteria	Alteromonadales	Shewanellaceae	Shewanella	25.2112	35.7044	60.9155	0.0329878	0.0362934	0.0348481	1518	not a chimera	KelpAB_86750	22-1539	-
Mapping based (reconstructed using EMIRGE with standard settings)	Sequence name	LCA taxonomic classification based on SILVA					bps	Abundance (Emirge “normed prior” value)			Fraction of bacterial community (based on Emirge “normed prior” values)			Notes; Chimera check (DECIPHER)
		Phylum	Class	Order	Family	Genus		KelpA	KelpB	KelpAB	KelpA	KelpB	KelpAB
	KelpAB_r1	Planctomycetes	Planctomycetacia	Planctomycetales	Planctomycetaceae	Blastopirellula	1204	0	0.004303	0.004699	0	0.00430723	0.00470361	assoc. with Planctomycetes bins 1-7; not a chimera
	KelpAB_r2	Verrucomicrobia	Verrucomicrobiae	Verrucomicrobiales	Rubritaleaceae	Rubritalea	1194	0.00926	0	0.002016	0.00950363	0	0.00201798	assoc. with Verrucomibrobia bin 1; not a chimera
	KelpAB_r3	Verrucomicrobia	Verrucomicrobiae	Verrucomicrobiales	Verrucomicrobiaceae	Persicirhabdus	1248	0	0.001304	0.00164	0	0.00130528	0.00164161	assoc. with Verrucomicrobia bin 2; not a chimera
	KelpAB_r4	Proteobacteria	Gammaproteobacteria	Alteromonadales	Pseudoalteromonadaceae	Pseudoalteromonas	1529	0.039237	0.80453	0.537957	0.0402693	0.805321	0.538485	not a chimera
	KelpAB_r5	Proteobacteria	Gammaproteobacteria	Alteromonadales	Psychromonadaceae	Psychromonas	1472	0	0.046241	0.079352	0	0.0462865	0.0794298	not a chimera
	KelpAB_r6	Proteobacteria	Gammaproteobacteria	Alteromonadales	Psychromonadaceae	Psychromonas	1488	0.209846	0.011994	0.052938	0.215367	0.0120058	0.0529899	not a chimera
	KelpAB_r7	Proteobacteria	Gammaproteobacteria	Pseudomonadales	Moraxellaceae	Psychrobacter	1456	0.021009	0.043038	0.050067	0.0215617	0.0430803	0.0501161	not a chimera
	KelpAB_r8	Proteobacteria	Gammaproteobacteria	Oceanospirillales	Oceanospirillaceae	Neptunomonas	1448	0.123572	0	0.028184	0.126823	0	0.0282116	not a chimera
	KelpAB_r9	Bacteroidetes	Flavobacteriia	Flavobacteriales	Flavobacteriaceae	-	1455	0	0.005413	0.02293	0	0.00541832	0.0229525	not a chimera
	KelpAB_r10	Bacteroidetes	Flavobacteriia	Flavobacteriales	Flavobacteriaceae	Wenyingzhuangia	1372	0.002548	0.022924	0.023253	0.00261504	0.0229465	0.0232758	not a chimera
	KelpAB_r11	Bacteroidetes	Flavobacteriia	Flavobacteriales	Flavobacteriaceae	Algibacter	1422	0.150167	0	0.019318	0.154118	0	0.019337	not a chimera
	KelpAB_r12	Proteobacteria	Epsilonproteobacteria	Campylobacterales	Campylobacteraceae	Arcobacter	1485	0.048165	0.006478	0.016556	0.0494322	0.00648437	0.0165722	not a chimera
	KelpAB_r13	Bacteroidetes	Flavobacteriia	Flavobacteriales	Flavobacteriaceae	Polaribacter	1479	0.069813	0	0.016443	0.0716497	0	0.0164591	not a chimera
	KelpAB_r14	Proteobacteria	Alphaproteobacteria	Rhodobacterales	Rhodobacteraceae	Sulfitobacter	1116	0	0	0.019463	0	0	0.0194821	not a chimera
	KelpAB_r15	Proteobacteria	Gammaproteobacteria	Alteromonadales	Colwelliaceae	Colwellia	1498	0	0.009208	0.013515	0	0.00921705	0.0135283	not a chimera
	KelpAB_r16	Proteobacteria	Gammaproteobacteria	Oceanospirillales	Oceanospirillaceae	Marinomonas	1519	0.044219	0	0.009907	0.0453824	0	0.00991672	not a chimera
	KelpAB_r17	Proteobacteria	Gammaproteobacteria	Oceanospirillales	Halomonadaceae	Cobetia	1535	0.041769	0	0.009687	0.0428679	0	0.0096965	not a chimera
	KelpAB_r18	Bacteroidetes	Flavobacteriia	Flavobacteriales	Flavobacteriaceae	Winogradskyella	1464	0.030316	0	0.009179	0.0311136	0	0.009188	not a chimera
	KelpAB_r19	Proteobacteria	Gammaproteobacteria	Alteromonadales	Shewanellaceae	Psychrobium	1393	0	0.009166	0.009382	0	0.00917501	0.0093912	Potential chimera (marked “Indecipherable”)
	KelpAB_r20	Proteobacteria	Gammaproteobacteria	Alteromonadales	Colwelliaceae	Colwellia	1489	0	0.00906	0.007874	0	0.00906891	0.00788172	not a chimera
	KelpAB_r21	Proteobacteria	Alphaproteobacteria	Rhodobacterales	Rhodobacteraceae	Loktanella	1355	0.034565	0	0.007708	0.0354744	0	0.00771556	not a chimera
	KelpAB_r22	Proteobacteria	Alphaproteobacteria	Rhodobacterales	Rhodobacteraceae	-	1412	0.097249	0	0.006036	0.0998076	0	0.00604192	not a chimera
	KelpAB_r23	Bacteroidetes	Flavobacteriia	Flavobacteriales	Flavobacteriaceae	“uncultured”	1500	0.028551	0	0.005184	0.0293022	0	0.00518909	not a chimera
	KelpAB_r24	Proteobacteria	Gammaproteobacteria	Alteromonadales	Shewanellaceae	Shewanella	1355	0	0.005248	0.005509	0	0.00525316	0.0055144	not a chimera
	KelpAB_r25	Proteobacteria	Gammaproteobacteria	Vibrionales	Vibrionaceae	Vibrio	1363	0	0.004907	0.005256	0	0.00491182	0.00526116	not a chimera
	KelpAB_r26	Proteobacteria	Alphaproteobacteria	“SAR11 clade”	“Surface 1”	-	1172	0	0.005022	0.005159	0	0.00502694	0.00516406	Potential chimera (marked “Indecipherable”)
	KelpAB_r27	Proteobacteria	Alphaproteobacteria	Rhodobacterales	Rhodobacteraceae	“uncultured”	1333	0	0	0.003498	0	0	0.00350143	chimera
	KelpAB_r28	Proteobacteria	Alphaproteobacteria	Rhodobacterales	Rhodobacteraceae	Paracocccus	1292	0.015897	0	0.003448	0.0163152	0	0.00345138	not a chimera
	KelpAB_r29	Proteobacteria	Alphaproteobacteria	Rhodobacterales	Rhodobacteraceae	uncultured	1448	0	0	0.003029	0	0	0.00303197	not a chimera
	KelpAB_r30	Bacteroidetes	Flavobacteriia	Flavobacteriales	Flavobacteriaceae	Nonlabens	1431	0.004715	0.001818	0.00286	0.00483905	0.00181979	0.00286281	not a chimera
	KelpAB_r31	Proteobacteria	Gammaproteobacteria	Alteromonadales	Colwelliaceae	Colwellia	1258	0	0.002279	0.00318	0	0.00228124	0.00318312	not a chimera
	KelpAB_r32	Proteobacteria	Gammaproteobacteria	Alteromonadales	Colwelliaceae	Colwellia	1416	0	0	0.002799	0	0	0.00280175	not a chimera
	KelpAB_r33	Proteobacteria	Gammaproteobacteria	Alteromonadales	Colwelliaceae	Colwellia	1484	0	0	0.002555	0	0	0.00255751	chimera
	KelpAB_r34	Proteobacteria	Gammaproteobacteria	Thiotrichales	Thiotrichaceae	Leucothrix	1432	0	0.001977	0.00227	0	0.00197894	0.00227223	not a chimera
	KelpAB_r35	Proteobacteria	Gammaproteobacteria	Vibrionales	Vibrionaceae	Photobacterium	1511	0	0.002014	0.001907	0	0.00201598	0.00190887	not a chimera
	KelpAB_r36	Proteobacteria	Gammaproteobacteria	Alteromonadales	Shewanellaceae	Shewanella	1300	0	0.001907	0.001963	0	0.00190887	0.00196493	not a chimera
	KelpAB_r37	Proteobacteria	Alphaproteobacteria	Caulobacterales	Hyphomonadaceae	-	1105	0	0	0.001361	0	0	0.00136234	not a chimera
	KelpAB_r38	Proteobacteria	Epsilonproteobacteria	Campylobacterales	Campylobacteraceae	Sulfurospirillum	1281	0.003467	0	0.000752	0.00355821	0	0.000752738	not a chimera
	KelpAB_r39	Proteobacteria	Gammaproteobacteria	Pseudomonadales	Pseudomonadaceae	Pseudomonas	972	0	0.000187	0.000186	0	0.000187184	0.000186182	not a chimera
