# Supplementary material for: Untangling Genomes of Novel Planctomycetal and Verrucomicrobial Species from Monterey Bay Kelp Forest Metagenomes by Refined Binning
Source: Front Microbiol. 2017 Mar 29;8:472. doi: 10.3389/fmicb.2017.00472 (PMC5372823; doi:10.3389/fmicb.2017.00472)
Supplement: Supplementary file 5 [file Table5.XLS]

## Sheet: Sheet8
Supplementary Table 5. Overview of PVC associated 16S sequences obtained from the kelp biofilm shotgun metagenome, indicating general taxonomic affiliation and putative association with metagenomic bins. The listed sequences were not based on clonal genome fragments but were reconstructed from metagenomic shotgun sequencing data, and may therefore represent consensus sequences of multiple closely…
Sequence Name	Source	Phylum	lineage	closest relative (16S rRNA gene identity)	relative abundance of 16S gene [%]			Most probable corresponding bin(s)	relative abundance of corresponding bin(s) [%]
					KelpA	KelpB	KelpAB		KelpA	KelpB	KelpAB
kelpAB_a1	Extracted from IDBA metagenome assembly using rnammer	Planctomycetes	“Planctomyces” lineage	Fuerstia marisgermaniae	0.77	0.18	0.44	planctomycetes bin 8	0.37	0.04	0.11
kelpAB_a2			uncultured “RB1” lineage	Uncultured marine algal endophyte P1 (endophyte10645) (95% identity over 195 bp)	0.64	0.71	0.68	planctomycetes bins 1-7	0.62	0.86	0.81
kelpAB_a3		Verrucomicrobia	Class Verrucomicrobiae	Rubritalea marina DSM 17716 (95% identity)	3.37	0.03	1.49	verrucomicrobia bin 1	0.84	0	0.17
kelpAB_r1	Reconstructed from unassembled reads by a mapping based approach using EMIRGE	Planctomycetes	uncultured “RB1” lineage	Uncultured kelp assoc. clone placlone40	0	0.43	0.47	planctomycetes bins 1-7	0.62	0.86	0.81
kelpAB_r2		Verrucomicrobia	Class Verrucomicrobiae	Rubritalea marina DSM 17716 (95% identity)	0.95	0	0.2	verrucomicrobia bin 1	0.84	0	0.17
kelpAB_r3			Class Verrucomicrobiae	Persicirhabdus sediminis	0	0.13	0.16	verrucomicrobia bin 2	0.03	0.09	0.08
