# Supplementary material for: Untangling Genomes of Novel Planctomycetal and Verrucomicrobial Species from Monterey Bay Kelp Forest Metagenomes by Refined Binning
Source: Front Microbiol. 2017 Mar 29;8:472. doi: 10.3389/fmicb.2017.00472 (PMC5372823; doi:10.3389/fmicb.2017.00472)
Supplement: Supplementary file 6 [file Table6.XLS]

## Sheet: Sheet1
Supplementary Table 6: Results of CheckM quality analyses for different Planctomycetes reference genomes
Genome name	Completeness	Contamination	Strain heterogeneity
Singulisphaera acidiphila DSM 18658	99.61	6.98	0
Singulisphaera acidiphila MOB10	99.61	6.98	0
Gemmata sp. IIL30	94.73	6.79	0
Gemmata obscuriglobus UQM 2246	92.95	6.42	33.33
Gemmata sp. SH-PL17	91.44	5.97	0
Candidatus Kuenenia stuttgartiensis RU1	94.99	3.91	42.86
Candidatus Jettenia caeni	100	3.85	0
Planctomycetaceae bacterium KSU-1	100	3.85	0
Pirellula sp. SH-Sr6A	98.75	3.53	0
Schlesneria paludicola DSM 18645	98.88	3.37	0
Rhodopirellula sallentina SM41	98.75	3.12	0
Candidatus Kuenenia stuttgartiensis CH1	95.6	2.85	25
Candidatus Brocadia fulgida	96.15	2.75	0
Rhodopirellula maiorica SM1	98.17	2.57	0
Porphyra umbilicalis P.um.1-endophyte10645	97.28	2.35	0
Planctomycetes bacterium DG 23	82.95	2.34	33.33
Planctomyces sp. SH-PL62	98.45	2.33	0
Candidatus Scalindua brodae	92.74	2.27	0
Zavarzinella formosa DSM 19928	95.45	2.27	0
Planctomyces brasiliensis DSM 5305	95.56	2.22	0
Planctomyces sp. SH-PL14	98.89	2.22	0
Planctomyces maris DSM 8797	100	1.77	0
Candidatus Brocadia sinica JPN1	97.8	1.65	0
Blastopirellula marina SH 106T DSM-3645	99.93	1.34	0
Porphyra umbilicalis P.um.1-endophyte06694	97.58	1.18	0
Phycisphaerae bacterium SM23 33	75	1.14	0
Phycisphaerales bacterium Planc 01	100	1.14	0
Planctomyces limnophilus DSM 3776	99.93	1.12	0
Planctomyces maris PLM2	100	1.11	0
Candidatus Kuenenia stuttgartiensis	97.8	0.55	0
Isosphaera pallida IS1B ATCC 43644	98.45	0	0
Pirellula staleyi DSM 6068	98.78	0	0
Rhodopirellula baltica SH 1	99.93	0	0
Rhodopirellula baltica SWK14	99.93	0	0
Rhodopirellula europaea 6C	98.17	0	0
Rhodopirellula sp. K833	99.93	0	0
Rhodopirellula sp. SWK7	98.75	0	0
