# Supplementary material for: Untangling Genomes of Novel Planctomycetal and Verrucomicrobial Species from Monterey Bay Kelp Forest Metagenomes by Refined Binning
Source: Front Microbiol. 2017 Mar 29;8:472. doi: 10.3389/fmicb.2017.00472 (PMC5372823; doi:10.3389/fmicb.2017.00472)
Supplement: Supplementary file 7 [file Table7.XLS]

## Sheet: Sheet1
Supplementary Table 7: Overview of selected features identified within the functional annotations of the PVC bins. Detection of a feature within any bin is indicated by orange highlighting. Identification of these functions was based purely on text search within the automatic annotation of the IMG pipeline. Absence of detected features does not automatically indicate that these features are not p…
	Motility	Polysaccharide related	Nitrogen related				Sulfur related	Iron related	Phosphorus related
	Flagella genes	Cellulases	(assimilatory) Nitrite reductases	(assimilatory) Nitrate reductases	cyanophycinases	Ureases	DMSO reductases	Siderophore biosynthesis	Polyphosphate kinases
Plancomycetes bin 1	+	+	+	+	+	-	-	+	+
Plancomycetes bin 2	+	+	-	-	-	-	+	-	+
Plancomycetes bin 3	+	-	+	-	+	-	-	+	+
Plancomycetes bin 4	+	+	-	-	-	-	-	+	-
Plancomycetes bin 5	+	+	-	-	-	-	+	-	+
Plancomycetes bin 6	+	+	-	-	+	-	-	-	+
Plancomycetes bin 7	+	-	+	-	-	-	-	+	+
Plancomycetes bin 8	-	-	-	-	-	-	-	-	+
Verrucomicrobia bin 1	-	+	+	-	-	+	-	-	+
Verrucomicrobia bin 2	-	-	-	-	-	-	+	-	+
