# Supplementary material for: Untangling Genomes of Novel Planctomycetal and Verrucomicrobial Species from Monterey Bay Kelp Forest Metagenomes by Refined Binning
Source: Front Microbiol. 2017 Mar 29;8:472. doi: 10.3389/fmicb.2017.00472 (PMC5372823; doi:10.3389/fmicb.2017.00472)
Supplement: Supplementary file 8 [file Table8.XLS]

## Sheet: Table_B
Supplementary Table 8: Absolute and relative amounts of Seed annotated genes associated with different functional categories for the combined metagenomic assembly and each processed bin, respectively.
Absolute counts	Carbohydrates	Metagenome KelpAB	Planctomycetes bins								Verrucomicrobia bins
			Bin 1	Bin 2	Bin 3	Bin 4	Bin 5	Bin 6	Bin 7	Bin 8	Bin 1	Bin 2
	Secondary Metabolism	779	23	24	22	15	19	7	6	11	19	7
	Metabolism of Aromatic Compounds	1727	10	12	7	10	8		2	3	4	1
	Stress Response	6242	40	39	33	22	27	12	7	12	17	12
	Regulation and Cell signaling	2978	24	21	20	14	14	10	5	1	13	3
	Cell Division and Cell Cycle	3094	24	38	7	11	24	14	4	4	17	6
	RNA Metabolism	6646	65	92	35	30	55	31	8	8	45	15
	Phosphorus Metabolism	1743	18	24	13	12	14	9	3	4	7	7
	Sulfur Metabolism	1279	24	21	18	21	15	7	6	11	19	8
	Nitrogen Metabolism	2824	32	25	11	17	12	8	3	5	11	13
	Cofactors, Vitamins, Prosthetic Groups, Pigments	10758	82	72	71	63	48	14	16	10	49	29
	Respiration	7262	37	35	35	35	16	6	4	11	24	13
	Protein Metabolism	12036	125	139	88	67	94	43	19	17	66	41
	Fatty Acids, Lipids, and Isoprenoids	3944	43	54	41	29	36	3	5	8	18	14
	Carbohydrates	14932	127	130	94	116	81	38	23	26	85	33
	Amino Acids and Derivatives	14639	100	100	86	78	55	27	18	18	80	35
	Cell Wall and Capsule	7552	66	65	66	56	33	15	12	12	45	15
	Clustering-based subsystems	5371	46	65	24	24	46	14	11	7	31	15
	DNA Metabolism	8952	67	93	52	38	60	28	14	19	38	33
	Dormancy and Sporulation	1	0	0	0	0	0	0	0	0	0	0
	Iron acquisition and metabolism	2744	4	3	1	6	4	1	1	0	10	4
	Membrane Transport	7569	65	65	60	38	48	29	16	18	35	20
	Miscellaneous	1552	11	7	13	10	5		2	2	6	3
	Motility and Chemotaxis	3978	20	21	13	27	11	14	7	4	6	1
	Nucleosides and Nucleotides	4925	45	41	22	25	20	9	8	1	25	17
	Phages, Prophages, Transposable elements	13	0	0	0	0	0	0	0	0	0	0
	Phages, Prophages, Transposable elements, Plasmids	667	7	11	6	6	12	4	1	1	4	2
	Photosynthesis	6	0	0	0	0	0	0	0	0	0	0
	Potassium metabolism	917	7	3	5	5	3	2	2	2	4	4
	Virulence	72	0	0	0	0	0	0	0	0	0	0
	Virulence, Disease and Defense	4220	28	53	15	31	33	7	13	13	40	17
Relative fraction of SEED-annotated genes	Carbohydrates	Metagenome KelpAB	Planctomycetes bins								Verrucomicrobia bins
			Bin 1	Bin 2	Bin 3	Bin 4	Bin 5	Bin 6	Bin 7	Bin 8	Bin 1	Bin 2
	Secondary Metabolism	0.00558735	0.0201754	0.019154	0.025641	0.0186104	0.0239596	0.0198864	0.0277778	0.0482456	0.0264624	0.0190217
	Metabolism of Aromatic Compounds	0.0123869	0.00877193	0.00957702	0.00815851	0.0124069	0.0100883	0	0.00925926	0.0131579	0.00557103	0.00271739
	Stress Response	0.0447706	0.0350877	0.0311253	0.0384615	0.0272953	0.0340479	0.0340909	0.0324074	0.0526316	0.0236769	0.0326087
	Regulation and Cell signaling	0.0213596	0.0210526	0.0167598	0.02331	0.0173697	0.0176545	0.0284091	0.0231481	0.00438596	0.0181058	0.00815217
	Cell Division and Cell Cycle	0.0221916	0.0210526	0.0303272	0.00815851	0.0136476	0.0302648	0.0397727	0.0185185	0.0175439	0.0236769	0.0163043
	RNA Metabolism	0.0476682	0.0570175	0.0734238	0.0407925	0.0372208	0.0693569	0.0880682	0.037037	0.0350877	0.0626741	0.0407609
	Phosphorus Metabolism	0.0125016	0.0157895	0.019154	0.0151515	0.0148883	0.0176545	0.0255682	0.0138889	0.0175439	0.0097493	0.0190217
	Sulfur Metabolism	0.00917359	0.0210526	0.0167598	0.020979	0.0260546	0.0189155	0.0198864	0.0277778	0.0482456	0.0264624	0.0217391
	Nitrogen Metabolism	0.0202551	0.0280702	0.0199521	0.0128205	0.0210918	0.0151324	0.0227273	0.0138889	0.0219298	0.0153203	0.0353261
	Cofactors, Vitamins, Prosthetic Groups, Pigments	0.0771614	0.0719298	0.0574621	0.0827506	0.0781638	0.0605296	0.0397727	0.0740741	0.0438596	0.0682451	0.0788043
	Respiration	0.0520865	0.0324561	0.027933	0.0407925	0.0434243	0.0201765	0.0170455	0.0185185	0.0482456	0.0334262	0.0353261
	Protein Metabolism	0.0863278	0.109649	0.110934	0.102564	0.0831266	0.118537	0.122159	0.087963	0.0745614	0.091922	0.111413
	Fatty Acids, Lipids, and Isoprenoids	0.0282882	0.0377193	0.0430966	0.0477855	0.0359801	0.0453972	0.00852273	0.0231481	0.0350877	0.0250696	0.0380435
	Carbohydrates	0.107099	0.111404	0.103751	0.109557	0.143921	0.102144	0.107955	0.106481	0.114035	0.118384	0.0896739
	Amino Acids and Derivatives	0.104998	0.0877193	0.0798085	0.100233	0.0967742	0.0693569	0.0767045	0.0833333	0.0789474	0.111421	0.0951087
	Cell Wall and Capsule	0.0541665	0.0578947	0.0518755	0.0769231	0.0694789	0.0416141	0.0426136	0.0555556	0.0526316	0.0626741	0.0407609
	Clustering-based subsystems	0.0385233	0.0403509	0.0518755	0.027972	0.0297767	0.0580076	0.0397727	0.0509259	0.0307018	0.0431755	0.0407609
	DNA Metabolism	0.0642079	0.0587719	0.0742219	0.0606061	0.0471464	0.075662	0.0795455	0.0648148	0.0833333	0.0529248	0.0896739
	Dormancy and Sporulation	7.17247e-06	0	0	0	0	0	0	0	0	0	0
	Iron acquisition and metabolism	0.0196813	0.00350877	0.00239425	0.0011655	0.00744417	0.00504414	0.00284091	0.00462963	0	0.0139276	0.0108696
	Membrane Transport	0.0542884	0.0570175	0.0518755	0.0699301	0.0471464	0.0605296	0.0823864	0.0740741	0.0789474	0.0487465	0.0543478
	Miscellaneous	0.0111317	0.00964912	0.00558659	0.0151515	0.0124069	0.00630517	0	0.00925926	0.00877193	0.00835655	0.00815217
	Motility and Chemotaxis	0.0285321	0.0175439	0.0167598	0.0151515	0.0334988	0.0138714	0.0397727	0.0324074	0.0175439	0.00835655	0.00271739
	Nucleosides and Nucleotides	0.0353244	0.0394737	0.0327215	0.025641	0.0310174	0.0252207	0.0255682	0.037037	0.00438596	0.0348189	0.0461957
	Phages, Prophages, Transposable elements	9.32421e-05	0	0	0	0	0	0	0	0	0	0
	Phages, Prophages, Transposable elements, Plasmids	0.00478404	0.00614035	0.00877893	0.00699301	0.00744417	0.0151324	0.0113636	0.00462963	0.00438596	0.00557103	0.00543478
	Photosynthesis	4.30348e-05	0	0	0	0	0	0	0	0	0	0
	Potassium metabolism	0.00657715	0.00614035	0.00239425	0.00582751	0.00620347	0.0037831	0.00568182	0.00925926	0.00877193	0.00557103	0.0108696
	Virulence	0.000516418	0	0	0	0	0	0	0	0	0	0
	Virulence, Disease and Defense	0.0302678	0.0245614	0.0422985	0.0174825	0.0384615	0.0416141	0.0198864	0.0601852	0.0570175	0.0557103	0.0461957
